# Supplementary material for: Enhancing healthcare recommendation: transfer learning in deep convolutional neural networks for Alzheimer disease detection
Source: Front Med (Lausanne). 2024 Sep 20;11:1445325. doi: 10.3389/fmed.2024.1445325 (PMC11451042; doi:10.3389/fmed.2024.1445325)
Supplement: Supplementary file 1 [file Data_Sheet_1.ZIP]

Archive with 1 entries (1 files):
- OASIS_MRI_FinalUp.ipynb
