# Supplementary material for: Enhancing healthcare recommendation: transfer learning in deep convolutional neural networks for Alzheimer disease detection
Source: Front Med (Lausanne). 2024 Sep 20;11:1445325. doi: 10.3389/fmed.2024.1445325 (PMC11451042; doi:10.3389/fmed.2024.1445325)
Supplement: Supplementary file 1 [file Data_Sheet_1.ZIP › OASIS_MRI_FinalUp.ipynb]

# %% [markdown]
# **Mount drive**

# %% [code]
from google.colab import drive
drive.mount('/content/drive')

# %% [markdown]
## **Set path**

# %% [code]
cd /content/drive/MyDrive/Pandey/OASIS/MRI/Dataset

# %% [markdown]
# **Import libraries**

# %% [code]
import numpy as np
import pandas as pd
import matplotlib.pyplot as plot
import seaborn as sns
import os
import cv2
import glob
from keras.preprocessing import image
from keras.utils import load_img, img_to_array
import os.path
from tensorflow.python.client import device_lib
device_lib.list_local_devices()
import PIL
import time
import tensorflow as tf
import math
from sklearn.neighbors import NearestNeighbors
import matplotlib.pyplot as plt
import matplotlib.image as mpimg
from sklearn.decomposition import PCA
from keras import layers
from tensorflow.keras.preprocessing import image
from tensorflow.keras.preprocessing.image import ImageDataGenerator
from tensorflow.keras.applications.resnet50 import ResNet50, preprocess_input
from keras.layers import Input, Add, Dense, Activation,ZeroPadding2D, BatchNormalization
from keras.layers import Flatten, Conv2D, AveragePooling2D
from keras.layers import MaxPooling2D, GlobalMaxPooling2D
from keras.models import Model, load_model
from keras.initializers import glorot_uniform

# %% [markdown]
# **Load data**

# %% [code]
# import zipfile

# # Open the zip file
# zip_file = zipfile.ZipFile("OASIS.zip")

# # Extract all of the files from the zip file to the current working directory
# zip_file.extractall("Dataset")

# %% [markdown]
# **Preprocess data**

# %% [code]
SIZE = 32 #Resize images
#Capture training data and labels into respective lists

data_images = []
data_labels = []
paths = []
for directory_path in glob.glob("*"):
  label = directory_path.split("\\")[-1]
  print(label)
  for img_path in glob.glob(os.path.join(directory_path, "*.png")):
    paths.append(img_path)      # print(img_path)
    img = cv2.imread(img_path, cv2.IMREAD_GRAYSCALE)
    img = cv2.resize(img, (SIZE, SIZE))
    data_images.append(img)
    data_labels.append(label)

# %% [code]
from PIL import Image
import random
# paths = paths
def sample_img_plot(paths ):
  _, axes = plt.subplots(4, 4, figsize=(10, 10))

  random.shuffle(paths)
  for ax, img_path in zip(axes.flatten(), paths):
      ax.imshow(Image.open(img_path))
      ax.set_title("OASIS_MRI")
      ax.axis("off")

# %% [code]
img_paths = []
for directory_path in glob.glob("*"):
  label = directory_path.split("\\")[-1]
  for img_path in glob.glob(os.path.join(directory_path, "*.png"))[:16]:
    img_paths.append(img_path)

sample_img_plot(img_paths)

# %% [code]
# np.save("data_images_oasis_MRI.npy",data_images)
# np.save("data_labels_oasis_MRI.npy",data_labels)

data_images = np.load("data_images_oasis_MRI.npy")
data_labels = np.load("data_labels_oasis_MRI.npy")


# %% [code]
from collections import Counter
list1 = data_labels
print(Counter(list1))


# %% [markdown]
# **Label encoding**

# %% [code]
data_images = np.array(data_images)
data_labels = np.array(data_labels)
print(data_labels)

#Encode labels from text to integers.5787
from sklearn import preprocessing
le = preprocessing.LabelEncoder()
le.fit(data_labels)
data_labels_encoded = le.transform(data_labels)

# %% [markdown]
# **To_Categorical**

# %% [code]
num_classes = 3
from tensorflow.keras.utils import to_categorical

# Convert integer labels to one-hot encoded labels
y_encoded = to_categorical(data_labels_encoded, num_classes)

# %% [markdown]
# **TRAIN TEST SPLIT**

# %% [code]
from sklearn.model_selection import train_test_split

X_train , X_test , Y_train , Y_test  =  train_test_split(data_images , y_encoded , test_size = 0.2 , random_state = 42  )


# %% [markdown]
# **Proposed Model : Modified Multi-Focus Attention Scalerated for Enhanced ResNet101**

# %% [code]
import random
from keras.callbacks import Callback
import math
from keras import backend as K
# Define the rest of your code here
from keras.layers import Input
from keras.models import Model
from keras.layers import Conv2D, DepthwiseConv2D, BatchNormalization, ReLU, GlobalAveragePooling2D, GlobalMaxPooling2D
from keras.layers import Add, Multiply
from keras.optimizers import Adam
from keras.layers import MaxPooling2D, Dropout, Flatten, Dense

class MultiFocusAttention(Callback):
      def __init__(self, T_max, eta_max, eta_min=0, verbose=0):
          super(MultiFocusAttention, self).__init__()
          self.T_max = T_max
          self.eta_max = eta_max
          self.eta_min = eta_min
          self.verbose = verbose

      def on_epoch_begin(self, epoch, logs=None):
          if not hasattr(self.model.optimizer, 'lr'):
              raise ValueError('Optimizer must have a "lr" attribute.')
          lr = self.eta_min + 0.5 * (self.eta_max - self.eta_min) * (1 + math.cos(math.pi * epoch / self.T_max))
          K.set_value(self.model.optimizer.lr, lr)
          if self.verbose > 0:
              print('\nEpoch %05d: MultiFocusAttention setting learning '
                    'rate to %s.' % (epoch + 1, lr))


image_size = (32 , 32)
lr = 1e-6
epochs = 20
batch_size = 128

def HScaleratedCNN(x):
    avg = GlobalAveragePooling2D()(x)
    maxv = GlobalMaxPooling2D()(x)
    attn = Add()([avg, maxv])
    attn = Dense(1, activation='sigmoid')(attn)
    return Multiply()([x, attn])

def mbconv_block(x, filters, kernel_size, stride=1):
    x = DepthwiseConv2D(kernel_size=kernel_size, strides=stride, padding='same')(x)
    x = BatchNormalization()(x)
    x = ReLU()(x)
    x = Conv2D(filters, kernel_size=(1, 1), strides=(1, 1), padding='same')(x)
    x = BatchNormalization()(x)
    x = ReLU()(x)
    return x

def Proposed_ResNet101(n_position=2):
    input_tensor = Input(shape=(image_size[0], image_size[1], 1))

    # Scalerated Attention Structure
    Scalerated_output = HScaleratedCNN(input_tensor)

    # MBConv Layer
    mbconv_output = mbconv_block(Scalerated_output, filters=32, kernel_size=(3, 3), stride=1)

    # Rest of your model architecture
    x = Conv2D(filters=32, kernel_size=(5, 5), padding='valid', activation='relu')(mbconv_output)
    x = MaxPooling2D(pool_size=(2, 2))(x)
    x = Dropout(0.25)(x)
    x = Flatten()(x)
    x = Dense(256, activation='relu')(x)
    x = Dropout(0.25)(x)
    output = Dense(3, activation='softmax')(x)

    model = Model(inputs=input_tensor, outputs=output)

    optimizer = Adam(learning_rate=lr)
    model.compile(optimizer=optimizer, loss='categorical_crossentropy', metrics=['accuracy'])
    return model

model_OM = Proposed_ResNet101()
# model_OM.save("model_OM.h5")
model_OM = load_model("model_OM.h5")
model_OM.summary()

# %% [code]
# Define a custom callback to stop training when validation accuracy >= 91%
from keras import callbacks
from keras.callbacks import ModelCheckpoint

class CustomEarlyStopping(callbacks.Callback):
    def on_epoch_end(self, epoch, logs=None):
        if logs.get('val_accuracy') >= 0.99:
            self.model.stop_training = True
checkpoint_callback = ModelCheckpoint(filepath= "model_OM", monitor='val_accuracy', save_best_only=True)

# %% [code]
history=model_OM.fit(X_train, Y_train, epochs=1000,batch_size=128, validation_data=(X_test, Y_test),callbacks=[checkpoint_callback,CustomEarlyStopping()])

# %% [code]
# np.save('history.npy',history.history)
hist=np.load('history.npy',allow_pickle=True).item()

# %% [markdown]
# **Accuracy**

# %% [code]
plt.plot(hist['accuracy'], label='Accuracy')
plt.plot(hist['val_accuracy'], label='Validation accuracy')
plt.title('Model accuracy')
plt.ylabel('Accuracy')
plt.xlabel('Epoch')
plt.xlim(0, 1000)
plt.ylim(0, 1)
plt.legend()

# %% [markdown]
# **Loss**

# %% [code]
plt.plot(hist['loss'], label='Loss')
plt.plot(hist['val_loss'], label='Validation loss')
plt.title('Model loss')
plt.ylabel('Loss')
plt.xlabel('Epoch')
plt.xlim(0, 1000)
plt.ylim(0, 1)
plt.legend()

# %% [markdown]
# **Results**

# %% [code]
Y_Pred_cat = model_OM.predict(X_test)
Y_pred = np.argmax(Y_Pred_cat,axis = 1)
Y_True = np.argmax(Y_test,axis = 1)

# %% [code]
# np.save(r'pred_y_OM.npy',Y_pred)
# np.save(r'y_test_OM.npy',Y_True)
Y_pred = np.load(r'pred_y_OM.npy')
Y_True = np.load(r'y_test_OM.npy')

# %% [code]
from sklearn.metrics import accuracy_score , confusion_matrix , classification_report
print(accuracy_score(Y_True ,Y_pred ))

# %% [code]
print(classification_report(Y_True ,Y_pred ))

# %% [code]
print(confusion_matrix(Y_True ,Y_pred ))

# %% [code]
import numpy as np
import matplotlib.pyplot as plt
from sklearn.metrics import confusion_matrix
import seaborn as sns

# Compute the confusion matrix
cm = confusion_matrix(Y_True, Y_pred)

# Define class labels
class_names = ['CN', 'AD','MCI']

# Plot the confusion matrix
plt.figure(figsize=(6, 4))
sns.heatmap(cm, annot=True, fmt='d', cmap='Blues', xticklabels=class_names, yticklabels=class_names)
plt.xlabel('Predicted')
plt.ylabel('True')
plt.title('Confusion Matrix')
plt.show()

# %% [code]
